# Supplementary material for: Functional Annotation and Curation of Hypothetical Proteins Present in A Newly Emerged Serotype 1c of Shigella flexneri: Emphasis on Selecting Targets for Virulence and Vaccine Design Studies
Source: Genes (Basel). 2020 Mar 23;11(3):340. doi: 10.3390/genes11030340 (PMC7141135; doi:10.3390/genes11030340)
Supplement: Supplementary file 1 [file genes-11-00340-s001.zip]

Archive with 9 entries (8 files):
- Supplementary Table 1 .pdf
- __MACOSX/
- __MACOSX/._Supplementary Table 1 .pdf
- Supplementary Table 4.pdf
- __MACOSX/._Supplementary Table 4.pdf
- Supplementary Table 2.pdf
- __MACOSX/._Supplementary Table 2.pdf
- Supplementary Table 3.pdf
- __MACOSX/._Supplementary Table 3.pdf
